# Supplementary material for: A revision of the genus Mecistostethus Marseul (Histeridae, Histerinae, Exosternini)
Source: Zookeys. 2012 Aug 1;(213):63–78. doi: 10.3897/zookeys.213.3552 (PMC3426875; doi:10.3897/zookeys.213.3552)
Supplement: XML Treatment for Mecistostethus [file zookeys.213.3552-treatment1.xml]

<!DOCTYPE tp:taxon-treatment
  PUBLIC "-//TaxonX//DTD Taxonomic Treatment Publishing DTD v0 20100105//EN" "tax-treatment-NSO.dtd">
<tp:taxon-treatment xmlns:tp="http://www.plazi.org/taxpub"><tp:treatment-meta><mixed-citation publication-type="journal"><person-group><name><surname>Caterino</surname><given-names>Michael S.</given-names></name><name><surname>Tishechkin</surname><given-names>Alexey K.</given-names></name><name><surname>Dégallier</surname><given-names>Nicolas</given-names></name></person-group><article-title>A revision of the genus 
                    <italic>Mecistostethus</italic> Marseul (Histeridae, Histerinae, Exosternini)
                </article-title><source>Zookeys</source><day>1</day><month>8</month><year>2012</year><volume>2012</volume><issue>213</issue><fpage>63</fpage><lpage>78</lpage><pub-id pub-id-type="doi">10.3897/zookeys.213.3552</pub-id></mixed-citation></tp:treatment-meta><tp:nomenclature><label>Genus</label><tp:taxon-name>
                        <tp:taxon-name-part taxon-name-part-type="genus">Mecistostethus</tp:taxon-name-part>
                    <object-id xmlns:xlink="http://www.w3.org/1999/xlink" xlink:type="simple">http://species-id.net/wiki/Mecistostethus</object-id>
								</tp:taxon-name><tp:taxon-authority>Marseul, 1870</tp:taxon-authority><tp:nomenclature-citation-list><tp:nomenclature-citation><tp:taxon-name>Mecistostethus</tp:taxon-name><comment><xref ref-type="bibr" rid="B6">Marseul 1870</xref>: 123.Type species <italic><tp:taxon-name>Mecistostethus pilifer</tp:taxon-name></italic><xref ref-type="bibr" rid="B6">Marseul 1870</xref>: 123, by monotypy.</comment></tp:nomenclature-citation><tp:nomenclature-citation><tp:taxon-name>Tarsilister</tp:taxon-name><comment><xref ref-type="bibr" rid="B1">Bruch 1932</xref>: 278. Type species <italic><tp:taxon-name>Tarsilister loretoensis</tp:taxon-name></italic><xref ref-type="bibr" rid="B1">Bruch 1932</xref>: 279, by original designation; NEW SYNONYMY.</comment></tp:nomenclature-citation></tp:nomenclature-citation-list></tp:nomenclature><tp:treatment-sec sec-type="Diagnosis"><title>Diagnosis.</title><p>The genus <italic><tp:taxon-name>Mecistostethus</tp:taxon-name></italic> is easily recognized on the basis of numerous autapomorphies, most significantly the elevation of the mesoventrite as a strongly protruding keel (<xref ref-type="fig" rid="F2">Fig. 2A</xref>) (as opposed to the typically coplanar meso+metaventrite and prosternum), as well as the posteriorly arcuate margin of the metaventrite, projecting deeply into the 1<sup>st</sup> abdominal ventrite (<xref ref-type="fig" rid="F2">Fig. 2A</xref>). In addition the setose body (<xref ref-type="fig" rid="F1">Fig 1A–B</xref>), broadened tibiae (<xref ref-type="fig" rid="F2">Fig. 2a</xref>), convex frons (<xref ref-type="fig" rid="F2">Fig. 2B</xref>), and elytra which are depressed in the posterior third (<xref ref-type="fig" rid="F1">Fig. 1B</xref>), completely lacking dorsal striae 3-5 and sutural stria combine to make this one of the most easily recognizeable New World <tp:taxon-name>Histerinae</tp:taxon-name> genera.</p></tp:treatment-sec><tp:treatment-sec sec-type="Description"><title>Description.</title><p><bold><italic>Size range</italic></bold>: Length 1.8–2.7mm; width 1.4–2.2mm; <bold><italic>Body shape</italic>:</bold> Body elongate oval, moderately flattened, rufescent to rufo-piceous, variably microsculptured. <bold><italic>Head</italic></bold>: Frons strongly convex, with epistoma slightly declivous, disk setose, with or without granulate microsculpture; frontal stria outwardly arcuate and subcarinate when present, absent from some species; subraorbital stria present and continuous with sides of frontal stria; labrum about twice as wide as long, apical margin weakly emarginate; mandibles rather short, lacking subapical teeth; antennal scape elongate, slightly swollen subapically; antennal club oval, tomentose, lacking sutures or distinct annuli, with two small dorsal sensoria near apex of upper surface (<xref ref-type="fig" rid="F2">Fig. 2C</xref>); submentum with sutures weakly impressed, bearing a few setae; mentum flat, nearly twice as broad as long, slightly tapered toward apex, apical margin shallowly emarginate; palpi elongate, with apical palpomeres acuminate. <bold><italic>Pronotum</italic></bold>: Pronotum with sides rounded, narrowed to apex, anterior emargination simple, prescutellar impression absent; pronotal discal gland openings small, annulate, situated about one-third from anterior margin (just beyond ends of recurved anterior submarginal stria, when present), approximately head-width apart; disk generally with punctures near sides and bearing setae variously arranged; marginal stria complete, free anteriorly, bearing 8-11 setae; lateral submarginal stria forming a shallow<!--PageBreak--> depression close to marginal stria; anterior portion of marginal stria continuous with lateral submarginal stria; anterior submarginal stria sometimes present, with ends free and recurved posterolaterally. <bold><italic>Elytra</italic></bold>: Epipleuron lacking striae; dorsal elytral striae subcarinate and bearing setae; outer subhumeral stria complete, cariniform, forming a lateral elytral margin; inner subhumeral, 1<sup>st</sup> and 2<sup>nd</sup> dorsal striae more or less complete and convergent to posterolateral corner; other elytral striae absent. <bold><italic>Prosternum</italic></bold>: Prosternal lobe short, extending to hypomeron, with medial fragments of marginal stria in some; prosternal keel posteriorly emarginate, but covered by strongly produced mesoventral process; striae of prosternal keel present or absent. <bold><italic>Mesoventrite</italic></bold>: Mesoventrite strongly elevated (<xref ref-type="fig" rid="F2">Fig. 2A</xref>), subacute anteriorly, projecting over base of prosternum; marginal mesoventral stria complete; mesometaventral stria present or absent. <bold><italic>Metaventrite</italic></bold>: Posterior margin of metaventrite strongly produced posterad. <bold><italic>Abdomen</italic></bold>: Abdominal ventrites smooth to faintly punctate; abdominal ventrites 2-5 with stria along posterior margin; propygidium short, flat, with two anteromedial gland openings and lateral marginal striae; pygidium rounded apically, setose, with fine marginal stria (<xref ref-type="fig" rid="F2">Fig. 2D</xref>). <bold><italic>Legs</italic></bold>: Protrochanter with single seta; protibial margin even, bearing fine marginal spines; protibial spurs present, weak; protarsal setae expanded; male protarsal claws simple; meso- and metatibiae expanded, with even, weakly spinose margins; meso- and metatarsi with numerous ventral setae. <bold><italic>Male</italic></bold> (<xref ref-type="fig" rid="F5">Fig. 5</xref>): Paired accessory sclerites present, weak and small; 8<sup>th</sup> tergite with broad basal and narrower apical emarginations, line of basal membrane attachment complete, just distad basal emargination, ventral apodemes widely separated along midline; 8<sup>th</sup> sternite with halves separated, apical guides moderately to strongly developed, narrowed apically; 9<sup>th</sup> tergite with strong ventrolateral apodemes, about one-third from apex; spiculum gastrale (S9) rather narrow, only slightly expanded at base, more weakly sclerotized along midline, with deep, narrow apical emargination, apical flanges not strongly developed; 10<sup>th</sup> tergite entire, not divided along midline; basal piece slightly elongate, from one-fourth to one-third tegmen length; tegmen narrow, variably expanded to apex, with basolateral carinae converging to delimit a ventral concavity, in some with a thin median keel within this concavity; median lobe from one-fourth to one-half tegmen length. <bold><italic>Female</italic></bold>: 8<sup>th</sup> tergite united, emarginate apically, with secondary apicolateral emarginations; 8<sup>th</sup> sternite divided into one central and two lateral plates, the basal baculi separate, articulated with the lateral plates; 9<sup>th</sup> sternite present as a median plate, with a sclerotized basal connection to sternite 8; 10<sup>th</sup> tergite present, undivided; valviferae enlarged at base, articulated with coxites; coxites about one-half length of valvifers, about twice as long as maximum (basal) width, with strong inner apical tooth and much weaker outer one; gonostylus present, setose; bursa copulatrix lumenous, without sclerites; spermatheca and associated glands not examined.</p></tp:treatment-sec><tp:treatment-sec sec-type="Distribution"><title>Distribution.</title><p>The species are exclusively South American, but with scattered records from a surprising variety of biotopes, including Atlantic forests of Santa Catarina, Brazil, cerrado of Mato Grosso do Sul, lowland Amazonian forest of Ecuador and low to mid-elevations on the Guianan shield of French Guiana.</p></tp:treatment-sec><tp:treatment-sec sec-type="Remarks"><title>Remarks.</title><p>All recent collections have been through the use of flight interception traps, and consist solely of male specimens. Only two female specimens of the genus are known, both of <italic><tp:taxon-name>Mecistostethus loretoensis</tp:taxon-name></italic> (Bruch).</p><sec sec-type="Key to species"><title>Key to species</title><table-wrap content-type="key" position="float" orientation="portrait"><table><tbody><tr><td rowspan="1" colspan="1">1</td><td rowspan="1" colspan="1">Pronotum with detached anterior submarginal stria in addition to marginal stria (<xref ref-type="fig" rid="F3">Figs 3A–C, 3F</xref>)</td><td rowspan="1" colspan="1">2</td></tr><tr><td rowspan="1" colspan="1">–</td><td rowspan="1" colspan="1">Anterior region of pronotum lacking anterior submarginal stria, with marginal stria only (<xref ref-type="fig" rid="F3">Figs 3D, E</xref>)</td><td rowspan="1" colspan="1">5</td></tr><tr><td rowspan="1" colspan="1">2</td><td rowspan="1" colspan="1">Prosternal striae present (<xref ref-type="fig" rid="F4">Fig. 4A</xref>); anterior submarginal pronotal stria strongly recurved (<xref ref-type="fig" rid="F3">Fig. 3A</xref>); body completely lacking microsculpture</td><td rowspan="1" colspan="1"><italic><tp:taxon-name>Mecistostethus loretoensis</tp:taxon-name></italic> (Bruch)</td></tr><tr><td rowspan="1" colspan="1">–</td><td rowspan="1" colspan="1">Prosternal striae absent (<xref ref-type="fig" rid="F4">Fig. 4B–D</xref>); anterior submarginal pronotal stria variable; microsculpture present at least on frons (usually on pronotum and parts of elytra as well)</td><td rowspan="1" colspan="1">3</td></tr><tr><td rowspan="1" colspan="1">3</td><td rowspan="1" colspan="1">Elytra with stria along apical margin; body larger, &gt;2.5mm, piceous</td><td rowspan="1" colspan="1"><italic><tp:taxon-name>Mecistostethus seagorum</tp:taxon-name></italic> sp. n.</td></tr><tr><td rowspan="1" colspan="1">–</td><td rowspan="1" colspan="1">Elytra lacking stria along apical margin; body smaller, &lt;2.2mm, rufescent</td><td rowspan="1" colspan="1">4</td></tr><tr><td rowspan="1" colspan="1">4</td><td rowspan="1" colspan="1">Elytron with 2<sup>nd</sup> dorsal stria reaching basal margin; anterior submarginal stria of pronotum strong, with ends curved posterolaterally (<xref ref-type="fig" rid="F3">Fig. 3F</xref>); lateral portion of pronotal disk with conspicuous punctures near edge</td><td rowspan="1" colspan="1"><italic><tp:taxon-name>Mecistostethus flechtmanni</tp:taxon-name></italic> sp. n.</td></tr><tr><td rowspan="1" colspan="1">–</td><td rowspan="1" colspan="1">Elytron with 2<sup>nd</sup> dorsal stria abbreviated just short of basal margin; anterior submarginal stria of pronotum weak, mostly transverse (<xref ref-type="fig" rid="F3">Fig. 3C</xref>); lateral portion of pronotal disk lacking larger punctures</td><td rowspan="1" colspan="1"><italic><tp:taxon-name>Mecistostethus pilifer</tp:taxon-name></italic> Marseul</td></tr><tr><td rowspan="1" colspan="1">5</td><td rowspan="1" colspan="1">Lateral pronotal discal setae in single submarginal row (<xref ref-type="fig" rid="F3">Fig. 3E</xref>)</td><td rowspan="1" colspan="1"><italic><tp:taxon-name>Mecistostethus carltoni</tp:taxon-name></italic> sp. n.</td></tr><tr><td rowspan="1" colspan="1">–</td><td rowspan="1" colspan="1">Lateral pronotal discal setae not organized in a single row (<xref ref-type="fig" rid="F3">Fig. 3D</xref>)</td><td rowspan="1" colspan="1"><italic><tp:taxon-name>Mecistostethus marseuli</tp:taxon-name></italic> sp. n.</td></tr></tbody></table></table-wrap></sec></tp:treatment-sec><tp:treatment-sec><!--Section generated to contain objects referenced in tp:taxon-treatment.--><fig id="F2" position="float" orientation="portrait"><label>Figure 2.</label><caption><p>Scanning electron micrographs of <italic><tp:taxon-name>Mecistostethus flechtmanni</tp:taxon-name></italic> sp. n. illustrating generic characters. <bold>A</bold> Ventrolateral view <bold>B</bold> Front of head <bold>C</bold> Antennal club <bold>D</bold> Propygidium and pygidium.</p></caption><graphic xmlns:xlink="http://www.w3.org/1999/xlink" xlink:href="ZooKeys-213-063-g002.jpg" position="float" orientation="portrait" xlink:type="simple"/></fig><fig id="F1" position="float" orientation="portrait"><label>Figure 1.</label><caption><p>Habitus photographs of <italic><tp:taxon-name>Mecistostethus carltoni</tp:taxon-name></italic> sp. n.A. Dorsal view B. Lateral view.</p></caption><graphic xmlns:xlink="http://www.w3.org/1999/xlink" xlink:href="ZooKeys-213-063-g001.jpg" position="float" orientation="portrait" xlink:type="simple"/></fig><fig id="F5" position="float" orientation="portrait"><label>Figure 5.</label><caption><p>Genital segments 8–10 of <italic><tp:taxon-name>Mecistostethus</tp:taxon-name></italic> (<italic><tp:taxon-name>Mecistostethus carltoni</tp:taxon-name></italic> pictured, others essentially identical). <bold>A</bold> Eighth tergite, dorsal view <bold>B</bold> Eighth sternite, dorsal view <bold>C</bold> Ninth and tenth tergites, dorsal view <bold>D</bold>  Ninth tergite, lateral view <bold>E</bold> Spiculum gastrale (ninth sternite), dorsal view.</p></caption><graphic xmlns:xlink="http://www.w3.org/1999/xlink" xlink:href="ZooKeys-213-063-g005.jpg" position="float" orientation="portrait" xlink:type="simple"/></fig><fig id="F3" position="float" orientation="portrait"><label>Figure 3.</label><caption><p>Pronota of all <italic><tp:taxon-name>Mecistostethus</tp:taxon-name></italic> spp. <bold>A</bold> <italic><tp:taxon-name>Mecistostethus loretoensis</tp:taxon-name></italic> <bold>B</bold> <italic><tp:taxon-name>Mecistostethus seagorum</tp:taxon-name></italic> <bold>C</bold> <italic><tp:taxon-name>Mecistostethus pilifer</tp:taxon-name></italic> <bold>D</bold> <italic><tp:taxon-name>Mecistostethus marseuli</tp:taxon-name></italic> <bold>E</bold> <italic><tp:taxon-name>Mecistostethus carltoni</tp:taxon-name></italic> <bold>F</bold> <italic><tp:taxon-name>Mecistostethus flechtmanni</tp:taxon-name></italic>.</p></caption><graphic xmlns:xlink="http://www.w3.org/1999/xlink" xlink:href="ZooKeys-213-063-g003.jpg" position="float" orientation="portrait" xlink:type="simple"/></fig><fig id="F4" position="float" orientation="portrait"><label>Figure 4.</label><caption><p>Ventral views of <italic><tp:taxon-name>Mecistostethus</tp:taxon-name></italic> spp. showing striae. <bold>A</bold> Prosternum, meso- and metaventrites of <italic><tp:taxon-name>Mecistostethus loretoensis</tp:taxon-name></italic> <bold>B</bold> Meso- and metaventrites of <italic><tp:taxon-name>Mecistostethus pilifer</tp:taxon-name></italic> (identical in <italic><tp:taxon-name>Mecistostethus marseuli</tp:taxon-name></italic> &amp; <italic><tp:taxon-name>Mecistostethus carltoni</tp:taxon-name></italic>) <bold>C</bold> Meso- and metaventrites of <italic><tp:taxon-name>Mecistostethus seagorum</tp:taxon-name></italic> <bold>D</bold> Meso- and metaventrites of <italic><tp:taxon-name>Mecistostethus flechtmanni</tp:taxon-name></italic>.</p></caption><graphic xmlns:xlink="http://www.w3.org/1999/xlink" xlink:href="ZooKeys-213-063-g004.jpg" position="float" orientation="portrait" xlink:type="simple"/></fig></tp:treatment-sec><ref-list><ref id="B6"><mixed-citation xmlns:xlink="http://www.w3.org/1999/xlink" xlink:type="simple"><person-group><name name-style="western"><surname>Marseul</surname><given-names>SA</given-names></name></person-group> (<year>1870</year>)<article-title> Description d’espèces nouvelles d’Histérides.</article-title><source>Annales de la Société entomologique de Belgique </source><volume>13</volume>: <fpage>55</fpage>-<lpage>158</lpage>.</mixed-citation></ref><ref id="B1"><mixed-citation xmlns:xlink="http://www.w3.org/1999/xlink" xlink:type="simple"><person-group><name name-style="western"><surname>Bruch</surname><given-names>C</given-names></name></person-group> (<year>1932</year>)<article-title> Un género nuevo de histérido mirmecófilo (Coleoptera).</article-title><source>Revista del Museo de La Plata </source><volume>33</volume>: <fpage>277</fpage>-<lpage>281</lpage>.</mixed-citation></ref></ref-list></tp:taxon-treatment>
