# Supplementary material for: A revision of the genus Mecistostethus Marseul (Histeridae, Histerinae, Exosternini)
Source: Zookeys. 2012 Aug 1;(213):63–78. doi: 10.3897/zookeys.213.3552 (PMC3426875; doi:10.3897/zookeys.213.3552)
Supplement: XML Treatment for Mecistostethus loretoensis [file zookeys.213.3552-treatment2.xml]

<!DOCTYPE tp:taxon-treatment
  PUBLIC "-//TaxonX//DTD Taxonomic Treatment Publishing DTD v0 20100105//EN" "tax-treatment-NSO.dtd">
<tp:taxon-treatment xmlns:tp="http://www.plazi.org/taxpub"><tp:treatment-meta><mixed-citation publication-type="journal"><person-group><name><surname>Caterino</surname><given-names>Michael S.</given-names></name><name><surname>Tishechkin</surname><given-names>Alexey K.</given-names></name><name><surname>Dégallier</surname><given-names>Nicolas</given-names></name></person-group><article-title>A revision of the genus 
                    <italic>Mecistostethus</italic> Marseul (Histeridae, Histerinae, Exosternini)
                </article-title><source>Zookeys</source><day>1</day><month>8</month><year>2012</year><volume>2012</volume><issue>213</issue><fpage>63</fpage><lpage>78</lpage><pub-id pub-id-type="doi">10.3897/zookeys.213.3552</pub-id></mixed-citation></tp:treatment-meta><tp:nomenclature><tp:taxon-name>
                        <tp:taxon-name-part taxon-name-part-type="genus">Mecistostethus</tp:taxon-name-part>
                        <tp:taxon-name-part taxon-name-part-type="species">loretoensis</tp:taxon-name-part>
                    <object-id xmlns:xlink="http://www.w3.org/1999/xlink" xlink:type="simple">http://species-id.net/wiki/Mecistostethus_loretoensis</object-id>
								</tp:taxon-name><tp:taxon-authority>(Bruch, 1932)</tp:taxon-authority><tp:taxon-status xmlns:xlink="http://www.w3.org/1999/xlink" xlink:type="simple">comb. n.</tp:taxon-status><xref ref-type="fig" rid="F3">Figs 3A</xref><xref ref-type="fig" rid="F4">4A</xref><xref ref-type="fig" rid="F7">7</xref><tp:nomenclature-citation-list><tp:nomenclature-citation><tp:taxon-name>Tarsilister loretoensis</tp:taxon-name><comment> Bruch, 1932: 279.</comment></tp:nomenclature-citation></tp:nomenclature-citation-list></tp:nomenclature><tp:treatment-sec sec-type="Type material"><title>Type material.</title><p><bold>Holotype</bold>, of undetermined sex: «Tarsilister loretoensis Bruch (written by Bruch) C. BRUCH DETERM. (printed)» (label white with black frame) / «Nido de Pachycondyla striata F Sm» (handwritten) / «Typus» (handwritten) / «Est.<!--PageBreak--> Exp. Loreto (Misiones - Arg.) [<named-content xmlns:xlink="http://www.w3.org/1999/xlink" content-type="dwc:verbatimCoordinates" xlink:type="simple">27.32°S, 55.53°W</named-content>] Dr. A.A. Oglobin» (printed) ; reverse: «20.ix.1931» (handwritten), MACN. Other material: 1 male, locality as for type, 15.VIII.1932, with <italic><tp:taxon-name>Pachycondyla striata</tp:taxon-name></italic>, MACN; 1 female: <bold>BRAZIL: Sta. Catarina:</bold> Nova Teutonia, <named-content xmlns:xlink="http://www.w3.org/1999/xlink" content-type="dwc:verbatimCoordinates" xlink:type="simple">27°11'S, 52°23'W</named-content>, Fritz Plaumann (no date), FMNH-INS0000069073.</p></tp:treatment-sec><tp:treatment-sec sec-type="Diagnosis"><title>Diagnosis.</title><p>Length 2.4-2.6mm, width 2.0–2.1mm (n=3); body completely lacking microsculpture; frontal stria/carina complete; frons and epistoma without microsculpture; anterior submarginal pronotal stria long, ends strongly recurved (<xref ref-type="fig" rid="F3">Fig. 3A</xref>); pronotum with &gt;10 discal setae, scattered on disk without well-defined submarginal row (<xref ref-type="fig" rid="F3">Fig. 3A</xref>); lateral pronotal punctures numerous and conspicuous; prosternal striae present (<xref ref-type="fig" rid="F4">Fig. 4A</xref>); metaventral stria complete at middle (<xref ref-type="fig" rid="F4">Fig. 4A</xref>); elytral stria 1 not continuous, effaced at middle (despite presence of setae); elytral stria 2 barely abbreviated at base; male not examined.</p><fig id="F3" position="float" orientation="portrait"><label>Figure 3.</label><caption><p>Pronota of all <italic><tp:taxon-name>Mecistostethus</tp:taxon-name></italic> spp. <bold>A</bold> <italic><tp:taxon-name>Mecistostethus loretoensis</tp:taxon-name></italic> <bold>B</bold> <italic><tp:taxon-name>Mecistostethus seagorum</tp:taxon-name></italic> <bold>C</bold> <italic><tp:taxon-name>Mecistostethus pilifer</tp:taxon-name></italic> <bold>D</bold> <italic><tp:taxon-name>Mecistostethus marseuli</tp:taxon-name></italic> <bold>E</bold> <italic><tp:taxon-name>Mecistostethus carltoni</tp:taxon-name></italic> <bold>F</bold> <italic><tp:taxon-name>Mecistostethus flechtmanni</tp:taxon-name></italic>.</p></caption><graphic xmlns:xlink="http://www.w3.org/1999/xlink" xlink:href="ZooKeys-213-063-g003.jpg" position="float" orientation="portrait" xlink:type="simple"/></fig><fig id="F4" position="float" orientation="portrait"><label>Figure 4.</label><caption><p>Ventral views of <italic><tp:taxon-name>Mecistostethus</tp:taxon-name></italic> spp. showing striae. <bold>A</bold> Prosternum, meso- and metaventrites of <italic><tp:taxon-name>Mecistostethus loretoensis</tp:taxon-name></italic> <bold>B</bold> Meso- and metaventrites of <italic><tp:taxon-name>Mecistostethus pilifer</tp:taxon-name></italic> (identical in <italic><tp:taxon-name>Mecistostethus marseuli</tp:taxon-name></italic> &amp; <italic><tp:taxon-name>Mecistostethus carltoni</tp:taxon-name></italic>) <bold>C</bold> Meso- and metaventrites of <italic><tp:taxon-name>Mecistostethus seagorum</tp:taxon-name></italic> <bold>D</bold> Meso- and metaventrites of <italic><tp:taxon-name>Mecistostethus flechtmanni</tp:taxon-name></italic>.</p></caption><graphic xmlns:xlink="http://www.w3.org/1999/xlink" xlink:href="ZooKeys-213-063-g004.jpg" position="float" orientation="portrait" xlink:type="simple"/></fig><fig id="F5" position="float" orientation="portrait"><label>Figure 5.</label><caption><p>Genital segments 8–10 of <italic><tp:taxon-name>Mecistostethus</tp:taxon-name></italic> (<italic><tp:taxon-name>Mecistostethus carltoni</tp:taxon-name></italic> pictured, others essentially identical). <bold>A</bold> Eighth tergite, dorsal view <bold>B</bold> Eighth sternite, dorsal view <bold>C</bold> Ninth and tenth tergites, dorsal view <bold>D</bold>  Ninth tergite, lateral view <bold>E</bold> Spiculum gastrale (ninth sternite), dorsal view.</p></caption><graphic xmlns:xlink="http://www.w3.org/1999/xlink" xlink:href="ZooKeys-213-063-g005.jpg" position="float" orientation="portrait" xlink:type="simple"/></fig></tp:treatment-sec><tp:treatment-sec sec-type="Distribution"><title>Distribution.</title><p>Known from Atlantic forest areas of Santa Catarina, Brazil, and subtropical forests near the Rio Paraná in Misiones province, Argentina.</p></tp:treatment-sec><tp:treatment-sec sec-type="Remarks"><title>Remarks.</title><p>The type collection from the nest of <italic><tp:taxon-name>Pachycondyla striata</tp:taxon-name></italic> (Ponerinae) provides the only known host record for this genus.</p></tp:treatment-sec><tp:treatment-sec><!--Section generated to contain objects referenced in tp:taxon-treatment.--><fig id="F7" position="float" orientation="portrait"><label>Figure 7.</label><caption><p>Map showing all collecting localities. The exact type locality for <italic><tp:taxon-name>Mecistostethus pilifer</tp:taxon-name></italic>, ‘<tp:taxon-name>Amazones</tp:taxon-name>’, is too imprecise to be mapped.</p></caption><graphic xmlns:xlink="http://www.w3.org/1999/xlink" xlink:href="ZooKeys-213-063-g007.jpg" position="float" orientation="portrait" xlink:type="simple"/></fig></tp:treatment-sec></tp:taxon-treatment>
