# Supplementary material for: A revision of the genus Mecistostethus Marseul (Histeridae, Histerinae, Exosternini)
Source: Zookeys. 2012 Aug 1;(213):63–78. doi: 10.3897/zookeys.213.3552 (PMC3426875; doi:10.3897/zookeys.213.3552)
Supplement: XML Treatment for Mecistostethus seagorum [file zookeys.213.3552-treatment3.xml]

<!DOCTYPE tp:taxon-treatment
  PUBLIC "-//TaxonX//DTD Taxonomic Treatment Publishing DTD v0 20100105//EN" "tax-treatment-NSO.dtd">
<tp:taxon-treatment xmlns:tp="http://www.plazi.org/taxpub"><tp:treatment-meta><mixed-citation publication-type="journal"><person-group><name><surname>Caterino</surname><given-names>Michael S.</given-names></name><name><surname>Tishechkin</surname><given-names>Alexey K.</given-names></name><name><surname>Dégallier</surname><given-names>Nicolas</given-names></name></person-group><article-title>A revision of the genus 
                    <italic>Mecistostethus</italic> Marseul (Histeridae, Histerinae, Exosternini)
                </article-title><source>Zookeys</source><day>1</day><month>8</month><year>2012</year><volume>2012</volume><issue>213</issue><fpage>63</fpage><lpage>78</lpage><pub-id pub-id-type="doi">10.3897/zookeys.213.3552</pub-id></mixed-citation></tp:treatment-meta><tp:nomenclature><tp:taxon-name>
                        <tp:taxon-name-part taxon-name-part-type="genus">Mecistostethus</tp:taxon-name-part>
                        <tp:taxon-name-part taxon-name-part-type="species">seagorum</tp:taxon-name-part>
                    <object-id xmlns:xlink="http://www.w3.org/1999/xlink" xlink:type="simple">urn:lsid:zoobank.org:act:8EA5060B-4C94-41F9-B46B-7753E0617623</object-id>
								<object-id xmlns:xlink="http://www.w3.org/1999/xlink" xlink:type="simple">http://species-id.net/wiki/Mecistostethus_seagorum</object-id>
								</tp:taxon-name><tp:taxon-status xmlns:xlink="http://www.w3.org/1999/xlink" xlink:type="simple">sp. n.</tp:taxon-status><xref ref-type="fig" rid="F3">Figs 3B</xref><xref ref-type="fig" rid="F4">4C</xref><xref ref-type="fig" rid="F6">6A–B</xref><xref ref-type="fig" rid="F7">7</xref></tp:nomenclature><tp:treatment-sec sec-type="Type material"><title>Type material.</title><p><bold>Holotype</bold> male: “<bold>GUYANE FR:</bold> Bélvédère de Saül, point de vue, <named-content xmlns:xlink="http://www.w3.org/1999/xlink" content-type="dwc:verbatimCoordinates" xlink:type="simple">3°1'22"N, 53°12'34"W</named-content>, piège vitre, 31 Nov 2010, SEAG” / “Caterino/Tishechkin Exosternini Voucher EXO-01295” / “HOLOTYPE <italic><tp:taxon-name>Mecistostethus seagorum</tp:taxon-name></italic> Caterino, Tishechkin &amp; Dégallier”; deposited in MNHN. <bold>Paratype</bold> male, same locality as type, collected 2.ix.2010; deposited in CHND.</p></tp:treatment-sec><tp:treatment-sec sec-type="Diagnostic description"><title>Diagnostic description.</title><p>Length 2.7mm, width 2.2mm; frontal stria complete; frons and epistoma with microsculpture; anterior pronotal stria long, divergent (<xref ref-type="fig" rid="F3">Fig. 3B</xref>); pronotum with ~10 setae on disk, arranged in a well-defined submarginal row (<xref ref-type="fig" rid="F3">Fig. 3B</xref>); lateral pronotal punctures present, but extremely faint; pronotal micro-sculpture present on entire disk; prosternal striae absent (<xref ref-type="fig" rid="F4">Fig. 4C</xref>); metaventral stria interrupted at middle (<xref ref-type="fig" rid="F4">Fig. 4C</xref>); elytral microsculpture absent; elytral stria 2 complete, with numerous setae; elytral striae 1 and 2 reaching base; elytral stria 2 united with an apical marginal stria reaching nearly to suture; tegmen (<xref ref-type="fig" rid="F6">Figs 6A–B</xref>) narrowed to base and apex, widest about one-fourth from apex, in lateral view nearly evenly curved to apex, with weak ventral swelling just basad midpoint, basoventral concavity occupying less than basal third, poorly defined, lateral carinae rapidly weakened from base; median lobe relatively long, nearly one-half tegmen length.</p><fig id="F6" position="float" orientation="portrait"><label>Figure 6.</label><caption><p>Aedeagi. <bold>A, B</bold> <italic><tp:taxon-name>Mecistostethus seagorum</tp:taxon-name></italic>, dorsal and lateral views, respectively <bold>C, D</bold> <italic><tp:taxon-name>Mecistostethus pilifer</tp:taxon-name></italic>, dorsal and lateral views (basal piece broken basally in type) <bold>E, F</bold> <italic><tp:taxon-name>Mecistostethus marseuli</tp:taxon-name></italic>, dorsal and lateral views <bold>G, H</bold> <italic><tp:taxon-name>Mecistostethus carltoni</tp:taxon-name></italic>, dorsal and lateral views <bold>I, J</bold> <italic><tp:taxon-name>Mecistostethus flechtmanni</tp:taxon-name></italic>, dorsal and lateral views.</p></caption><graphic xmlns:xlink="http://www.w3.org/1999/xlink" xlink:href="ZooKeys-213-063-g006.jpg" position="float" orientation="portrait" xlink:type="simple"/></fig><fig id="F7" position="float" orientation="portrait"><label>Figure 7.</label><caption><p>Map showing all collecting localities. The exact type locality for <italic><tp:taxon-name>Mecistostethus pilifer</tp:taxon-name></italic>, ‘<tp:taxon-name>Amazones</tp:taxon-name>’, is too imprecise to be mapped.</p></caption><graphic xmlns:xlink="http://www.w3.org/1999/xlink" xlink:href="ZooKeys-213-063-g007.jpg" position="float" orientation="portrait" xlink:type="simple"/></fig></tp:treatment-sec><tp:treatment-sec sec-type="Distribution"><title>Distribution.</title><p>This species is only known from the type locality, in south-central French Guiana.</p></tp:treatment-sec><tp:treatment-sec sec-type="Etymology"><title>Etymology.</title><p>This species name recognizes the impressive efforts of the Société Entomologique Antilles Guyane (SEAG) to inventory the rich insect biodiversity of the Guianas (<ext-link xmlns:xlink="http://www.w3.org/1999/xlink" ext-link-type="uri" xlink:href="http://insectafgseag.myspecies.info/" xlink:type="simple">http://insectafgseag.myspecies.info/</ext-link> )</p></tp:treatment-sec><tp:treatment-sec><!--Section generated to contain objects referenced in tp:taxon-treatment.--><fig id="F3" position="float" orientation="portrait"><label>Figure 3.</label><caption><p>Pronota of all <italic><tp:taxon-name>Mecistostethus</tp:taxon-name></italic> spp. <bold>A</bold> <italic><tp:taxon-name>Mecistostethus loretoensis</tp:taxon-name></italic> <bold>B</bold> <italic><tp:taxon-name>Mecistostethus seagorum</tp:taxon-name></italic> <bold>C</bold> <italic><tp:taxon-name>Mecistostethus pilifer</tp:taxon-name></italic> <bold>D</bold> <italic><tp:taxon-name>Mecistostethus marseuli</tp:taxon-name></italic> <bold>E</bold> <italic><tp:taxon-name>Mecistostethus carltoni</tp:taxon-name></italic> <bold>F</bold> <italic><tp:taxon-name>Mecistostethus flechtmanni</tp:taxon-name></italic>.</p></caption><graphic xmlns:xlink="http://www.w3.org/1999/xlink" xlink:href="ZooKeys-213-063-g003.jpg" position="float" orientation="portrait" xlink:type="simple"/></fig><fig id="F4" position="float" orientation="portrait"><label>Figure 4.</label><caption><p>Ventral views of <italic><tp:taxon-name>Mecistostethus</tp:taxon-name></italic> spp. showing striae. <bold>A</bold> Prosternum, meso- and metaventrites of <italic><tp:taxon-name>Mecistostethus loretoensis</tp:taxon-name></italic> <bold>B</bold> Meso- and metaventrites of <italic><tp:taxon-name>Mecistostethus pilifer</tp:taxon-name></italic> (identical in <italic><tp:taxon-name>Mecistostethus marseuli</tp:taxon-name></italic> &amp; <italic><tp:taxon-name>Mecistostethus carltoni</tp:taxon-name></italic>) <bold>C</bold> Meso- and metaventrites of <italic><tp:taxon-name>Mecistostethus seagorum</tp:taxon-name></italic> <bold>D</bold> Meso- and metaventrites of <italic><tp:taxon-name>Mecistostethus flechtmanni</tp:taxon-name></italic>.</p></caption><graphic xmlns:xlink="http://www.w3.org/1999/xlink" xlink:href="ZooKeys-213-063-g004.jpg" position="float" orientation="portrait" xlink:type="simple"/></fig></tp:treatment-sec></tp:taxon-treatment>
