# Supplementary material for: A revision of the genus Mecistostethus Marseul (Histeridae, Histerinae, Exosternini)
Source: Zookeys. 2012 Aug 1;(213):63–78. doi: 10.3897/zookeys.213.3552 (PMC3426875; doi:10.3897/zookeys.213.3552)
Supplement: XML Treatment for Mecistostethus pilifer [file zookeys.213.3552-treatment4.xml]

<!DOCTYPE tp:taxon-treatment
  PUBLIC "-//TaxonX//DTD Taxonomic Treatment Publishing DTD v0 20100105//EN" "tax-treatment-NSO.dtd">
<tp:taxon-treatment xmlns:tp="http://www.plazi.org/taxpub"><tp:treatment-meta><mixed-citation publication-type="journal"><person-group><name><surname>Caterino</surname><given-names>Michael S.</given-names></name><name><surname>Tishechkin</surname><given-names>Alexey K.</given-names></name><name><surname>Dégallier</surname><given-names>Nicolas</given-names></name></person-group><article-title>A revision of the genus 
                    <italic>Mecistostethus</italic> Marseul (Histeridae, Histerinae, Exosternini)
                </article-title><source>Zookeys</source><day>1</day><month>8</month><year>2012</year><volume>2012</volume><issue>213</issue><fpage>63</fpage><lpage>78</lpage><pub-id pub-id-type="doi">10.3897/zookeys.213.3552</pub-id></mixed-citation></tp:treatment-meta><tp:nomenclature><tp:taxon-name>
                        <tp:taxon-name-part taxon-name-part-type="genus">Mecistostethus</tp:taxon-name-part>
                        <tp:taxon-name-part taxon-name-part-type="species">pilifer</tp:taxon-name-part>
                    <object-id xmlns:xlink="http://www.w3.org/1999/xlink" xlink:type="simple">http://species-id.net/wiki/Mecistostethus_pilifer</object-id>
								</tp:taxon-name><tp:taxon-authority>Marseul, 1870</tp:taxon-authority><xref ref-type="fig" rid="F3">Figs 3C</xref><xref ref-type="fig" rid="F4">4B</xref><xref ref-type="fig" rid="F6">6C–D</xref><xref ref-type="fig" rid="F7">7</xref><tp:nomenclature-citation-list><tp:nomenclature-citation><tp:taxon-name>Mecistostethus pilifer</tp:taxon-name><comment> Marseul, 1870: 123</comment></tp:nomenclature-citation></tp:nomenclature-citation-list></tp:nomenclature><tp:treatment-sec sec-type="Type material"><title>Type material.</title><p>Lectotype male designated herein in order to fix the status of the name-bearing specimen: (barely legible green disk) “N[?], Mecistost. pilifer, Amazones, Bates, ’69[5?]” / “TYPE” / “MUSEUM PARIS, COLL DE MARSEUL 1890” / “LECTOTYPE” / “Mecistostethus pilifer Marseul, 1870 Lectotype N. DÉGALLIER” / “LECTOTYPE Mecistostethus pilifer Marseul, M.S. Caterino &amp; A.K. Tishechkin des. 2010”; MNHN.<!--PageBreak--></p></tp:treatment-sec><tp:treatment-sec sec-type="Diagnosis"><title>Diagnosis.</title><p>Small, length 1.9mm, width 1.5mm;frontal stria/carina complete<bold>;</bold> frons and epistoma with microsculpture; anterior pronotal stria short, weak, barely divergent from margin (<xref ref-type="fig" rid="F3">Fig. 3C</xref>); pronotum with &gt;10 discal setae (despite many evidently broken off of type), with several scattered setae in addition to well-defined submarginal row (<xref ref-type="fig" rid="F3">Fig. 3C</xref>); pronotal microsculpture gradually more conspicuous to front and sides, inconspicuous at base<bold>;</bold> lateral pronotal punctures absent (aside from setigerous punctures); prosternal striae absent (<xref ref-type="fig" rid="F4">Fig. 4B</xref>); metaventral stria interrupted at middle (<xref ref-type="fig" rid="F4">Fig. 4B</xref>); elytral microsculpture extremely faint, visible only near apex; elytra with stria 1 complete, bearing numerous setae, stria 2 barely abbreviated at base; aedeagus (<xref ref-type="fig" rid="F6">Fig. 6C</xref>) relatively short, with sides rounded, almost evenly tapering basally and apically; tegmen quite flat, with apex only very weakly curved ventrad (<xref ref-type="fig" rid="F6">Fig. 6D</xref>); basoventral concavity shallow but well defined, with basolateral carinae and fine ventral keel present; median lobe slightly over half tegmen length.</p></tp:treatment-sec><tp:treatment-sec sec-type="Distribution"><title>Distribution.</title><p>This species is known only from the vague type locality: “Amazones”.</p></tp:treatment-sec><tp:treatment-sec><!--Section generated to contain objects referenced in tp:taxon-treatment.--><fig id="F3" position="float" orientation="portrait"><label>Figure 3.</label><caption><p>Pronota of all <italic><tp:taxon-name>Mecistostethus</tp:taxon-name></italic> spp. <bold>A</bold> <italic><tp:taxon-name>Mecistostethus loretoensis</tp:taxon-name></italic> <bold>B</bold> <italic><tp:taxon-name>Mecistostethus seagorum</tp:taxon-name></italic> <bold>C</bold> <italic><tp:taxon-name>Mecistostethus pilifer</tp:taxon-name></italic> <bold>D</bold> <italic><tp:taxon-name>Mecistostethus marseuli</tp:taxon-name></italic> <bold>E</bold> <italic><tp:taxon-name>Mecistostethus carltoni</tp:taxon-name></italic> <bold>F</bold> <italic><tp:taxon-name>Mecistostethus flechtmanni</tp:taxon-name></italic>.</p></caption><graphic xmlns:xlink="http://www.w3.org/1999/xlink" xlink:href="ZooKeys-213-063-g003.jpg" position="float" orientation="portrait" xlink:type="simple"/></fig><fig id="F4" position="float" orientation="portrait"><label>Figure 4.</label><caption><p>Ventral views of <italic><tp:taxon-name>Mecistostethus</tp:taxon-name></italic> spp. showing striae. <bold>A</bold> Prosternum, meso- and metaventrites of <italic><tp:taxon-name>Mecistostethus loretoensis</tp:taxon-name></italic> <bold>B</bold> Meso- and metaventrites of <italic><tp:taxon-name>Mecistostethus pilifer</tp:taxon-name></italic> (identical in <italic><tp:taxon-name>Mecistostethus marseuli</tp:taxon-name></italic> &amp; <italic><tp:taxon-name>Mecistostethus carltoni</tp:taxon-name></italic>) <bold>C</bold> Meso- and metaventrites of <italic><tp:taxon-name>Mecistostethus seagorum</tp:taxon-name></italic> <bold>D</bold> Meso- and metaventrites of <italic><tp:taxon-name>Mecistostethus flechtmanni</tp:taxon-name></italic>.</p></caption><graphic xmlns:xlink="http://www.w3.org/1999/xlink" xlink:href="ZooKeys-213-063-g004.jpg" position="float" orientation="portrait" xlink:type="simple"/></fig><fig id="F6" position="float" orientation="portrait"><label>Figure 6.</label><caption><p>Aedeagi. <bold>A, B</bold> <italic><tp:taxon-name>Mecistostethus seagorum</tp:taxon-name></italic>, dorsal and lateral views, respectively <bold>C, D</bold> <italic><tp:taxon-name>Mecistostethus pilifer</tp:taxon-name></italic>, dorsal and lateral views (basal piece broken basally in type) <bold>E, F</bold> <italic><tp:taxon-name>Mecistostethus marseuli</tp:taxon-name></italic>, dorsal and lateral views <bold>G, H</bold> <italic><tp:taxon-name>Mecistostethus carltoni</tp:taxon-name></italic>, dorsal and lateral views <bold>I, J</bold> <italic><tp:taxon-name>Mecistostethus flechtmanni</tp:taxon-name></italic>, dorsal and lateral views.</p></caption><graphic xmlns:xlink="http://www.w3.org/1999/xlink" xlink:href="ZooKeys-213-063-g006.jpg" position="float" orientation="portrait" xlink:type="simple"/></fig><fig id="F7" position="float" orientation="portrait"><label>Figure 7.</label><caption><p>Map showing all collecting localities. The exact type locality for <italic><tp:taxon-name>Mecistostethus pilifer</tp:taxon-name></italic>, ‘<tp:taxon-name>Amazones</tp:taxon-name>’, is too imprecise to be mapped.</p></caption><graphic xmlns:xlink="http://www.w3.org/1999/xlink" xlink:href="ZooKeys-213-063-g007.jpg" position="float" orientation="portrait" xlink:type="simple"/></fig></tp:treatment-sec></tp:taxon-treatment>
