# Supplementary material for: A revision of the genus Mecistostethus Marseul (Histeridae, Histerinae, Exosternini)
Source: Zookeys. 2012 Aug 1;(213):63–78. doi: 10.3897/zookeys.213.3552 (PMC3426875; doi:10.3897/zookeys.213.3552)
Supplement: XML Treatment for Mecistostethus carltoni [file zookeys.213.3552-treatment6.xml]

<!DOCTYPE tp:taxon-treatment
  PUBLIC "-//TaxonX//DTD Taxonomic Treatment Publishing DTD v0 20100105//EN" "tax-treatment-NSO.dtd">
<tp:taxon-treatment xmlns:tp="http://www.plazi.org/taxpub"><tp:treatment-meta><mixed-citation publication-type="journal"><person-group><name><surname>Caterino</surname><given-names>Michael S.</given-names></name><name><surname>Tishechkin</surname><given-names>Alexey K.</given-names></name><name><surname>Dégallier</surname><given-names>Nicolas</given-names></name></person-group><article-title>A revision of the genus 
                    <italic>Mecistostethus</italic> Marseul (Histeridae, Histerinae, Exosternini)
                </article-title><source>Zookeys</source><day>1</day><month>8</month><year>2012</year><volume>2012</volume><issue>213</issue><fpage>63</fpage><lpage>78</lpage><pub-id pub-id-type="doi">10.3897/zookeys.213.3552</pub-id></mixed-citation></tp:treatment-meta><tp:nomenclature><tp:taxon-name>
                        <tp:taxon-name-part taxon-name-part-type="genus">Mecistostethus</tp:taxon-name-part>
                        <tp:taxon-name-part taxon-name-part-type="species">carltoni</tp:taxon-name-part>
                    <object-id xmlns:xlink="http://www.w3.org/1999/xlink" xlink:type="simple">urn:lsid:zoobank.org:act:6E00C1D7-4A32-4555-B6D5-C3A81F5D9B1D</object-id>
								<object-id xmlns:xlink="http://www.w3.org/1999/xlink" xlink:type="simple">http://species-id.net/wiki/Mecistostethus_carltoni</object-id>
								</tp:taxon-name><tp:taxon-status xmlns:xlink="http://www.w3.org/1999/xlink" xlink:type="simple">sp. n.</tp:taxon-status><xref ref-type="fig" rid="F1">Figs 1</xref><xref ref-type="fig" rid="F3">3E</xref><xref ref-type="fig" rid="F4">4B</xref><xref ref-type="fig" rid="F6">6G–H</xref><xref ref-type="fig" rid="F7">7</xref></tp:nomenclature><tp:treatment-sec sec-type="Type material"><title>Type material.</title><p><bold>Holotype</bold> male: “<bold>ECUADOR</bold>: Napo, Yasuní Res.Stn. on mid. Rio Tiputini, <named-content xmlns:xlink="http://www.w3.org/1999/xlink" content-type="dwc:verbatimCoordinates" xlink:type="simple">0°40.5'S, 76°24'W</named-content>. F.I.T.#M1, 7-13 Jul 1999. AKT # 080, C.Carlton &amp; A.Tishechkin” / “LSAM 0012929” / “HOLOTYPE <italic><tp:taxon-name>Mecistostethus carltoni</tp:taxon-name></italic> Caterino, Tishechkin &amp; Dégallier”; deposited in FMNH.</p></tp:treatment-sec><tp:treatment-sec sec-type="Diagnostic description"><title>Diagnostic description.</title><p>Length 1.8mm, width 1.4mm; frontal stria interrupted, effaced at middle, not prominently carinate; frons and epistoma with microsculpture; anterior submarginal pronotal stria absent (<xref ref-type="fig" rid="F3">Fig. 3E</xref>); pronotum with &lt;10 discal setae, arranged in submarginal row only (<xref ref-type="fig" rid="F3">Fig. 3E</xref>); lateral pronotal punctures present, but extremely faint; lateral pronotal microsculpture discrete; prosternal striae absent (<xref ref-type="fig" rid="F4">Fig. 4B</xref>); metaventral stria interrupted at middle (<xref ref-type="fig" rid="F4">Fig. 4B</xref>); microsculpture at apex of elytra conspicuous; elytral stria 1 complete, with numerous setae; elytral striae 1 and 2 rea<!--PageBreak-->ching elytral base; tegmen (<xref ref-type="fig" rid="F6">Figs 6G–H</xref>) widest just distad midpoint, weakly tapering in basal half, basoventral concavity moderately well developed, occupying basal half, with fine median keel; tegmen with moderate ventral swelling near midpoint, only weakly curved toward apex; median lobe only about one-fourth tegmen length.</p></tp:treatment-sec><tp:treatment-sec sec-type="Distribution"><title>Distribution.</title><p>This species is known only from the type locality, in lowland Amazonian rainforest in eastern Ecuador.</p></tp:treatment-sec><tp:treatment-sec sec-type="Remarks"><title>Remarks.</title><p>This species is named in honor of Dr. Chris Carlton, director of the Louisiana State Arthropod Museum (LSAM), leader of the field trip on which the type of this species was caught, and AKT’s doctoral advisor.</p></tp:treatment-sec><tp:treatment-sec><!--Section generated to contain objects referenced in tp:taxon-treatment.--><fig id="F1" position="float" orientation="portrait"><label>Figure 1.</label><caption><p>Habitus photographs of <italic><tp:taxon-name>Mecistostethus carltoni</tp:taxon-name></italic> sp. n.A. Dorsal view B. Lateral view.</p></caption><graphic xmlns:xlink="http://www.w3.org/1999/xlink" xlink:href="ZooKeys-213-063-g001.jpg" position="float" orientation="portrait" xlink:type="simple"/></fig><fig id="F3" position="float" orientation="portrait"><label>Figure 3.</label><caption><p>Pronota of all <italic><tp:taxon-name>Mecistostethus</tp:taxon-name></italic> spp. <bold>A</bold> <italic><tp:taxon-name>Mecistostethus loretoensis</tp:taxon-name></italic> <bold>B</bold> <italic><tp:taxon-name>Mecistostethus seagorum</tp:taxon-name></italic> <bold>C</bold> <italic><tp:taxon-name>Mecistostethus pilifer</tp:taxon-name></italic> <bold>D</bold> <italic><tp:taxon-name>Mecistostethus marseuli</tp:taxon-name></italic> <bold>E</bold> <italic><tp:taxon-name>Mecistostethus carltoni</tp:taxon-name></italic> <bold>F</bold> <italic><tp:taxon-name>Mecistostethus flechtmanni</tp:taxon-name></italic>.</p></caption><graphic xmlns:xlink="http://www.w3.org/1999/xlink" xlink:href="ZooKeys-213-063-g003.jpg" position="float" orientation="portrait" xlink:type="simple"/></fig><fig id="F4" position="float" orientation="portrait"><label>Figure 4.</label><caption><p>Ventral views of <italic><tp:taxon-name>Mecistostethus</tp:taxon-name></italic> spp. showing striae. <bold>A</bold> Prosternum, meso- and metaventrites of <italic><tp:taxon-name>Mecistostethus loretoensis</tp:taxon-name></italic> <bold>B</bold> Meso- and metaventrites of <italic><tp:taxon-name>Mecistostethus pilifer</tp:taxon-name></italic> (identical in <italic><tp:taxon-name>Mecistostethus marseuli</tp:taxon-name></italic> &amp; <italic><tp:taxon-name>Mecistostethus carltoni</tp:taxon-name></italic>) <bold>C</bold> Meso- and metaventrites of <italic><tp:taxon-name>Mecistostethus seagorum</tp:taxon-name></italic> <bold>D</bold> Meso- and metaventrites of <italic><tp:taxon-name>Mecistostethus flechtmanni</tp:taxon-name></italic>.</p></caption><graphic xmlns:xlink="http://www.w3.org/1999/xlink" xlink:href="ZooKeys-213-063-g004.jpg" position="float" orientation="portrait" xlink:type="simple"/></fig><fig id="F6" position="float" orientation="portrait"><label>Figure 6.</label><caption><p>Aedeagi. <bold>A, B</bold> <italic><tp:taxon-name>Mecistostethus seagorum</tp:taxon-name></italic>, dorsal and lateral views, respectively <bold>C, D</bold> <italic><tp:taxon-name>Mecistostethus pilifer</tp:taxon-name></italic>, dorsal and lateral views (basal piece broken basally in type) <bold>E, F</bold> <italic><tp:taxon-name>Mecistostethus marseuli</tp:taxon-name></italic>, dorsal and lateral views <bold>G, H</bold> <italic><tp:taxon-name>Mecistostethus carltoni</tp:taxon-name></italic>, dorsal and lateral views <bold>I, J</bold> <italic><tp:taxon-name>Mecistostethus flechtmanni</tp:taxon-name></italic>, dorsal and lateral views.</p></caption><graphic xmlns:xlink="http://www.w3.org/1999/xlink" xlink:href="ZooKeys-213-063-g006.jpg" position="float" orientation="portrait" xlink:type="simple"/></fig><fig id="F7" position="float" orientation="portrait"><label>Figure 7.</label><caption><p>Map showing all collecting localities. The exact type locality for <italic><tp:taxon-name>Mecistostethus pilifer</tp:taxon-name></italic>, ‘<tp:taxon-name>Amazones</tp:taxon-name>’, is too imprecise to be mapped.</p></caption><graphic xmlns:xlink="http://www.w3.org/1999/xlink" xlink:href="ZooKeys-213-063-g007.jpg" position="float" orientation="portrait" xlink:type="simple"/></fig></tp:treatment-sec></tp:taxon-treatment>
