# Supplementary material for: A revision of the genus Mecistostethus Marseul (Histeridae, Histerinae, Exosternini)
Source: Zookeys. 2012 Aug 1;(213):63–78. doi: 10.3897/zookeys.213.3552 (PMC3426875; doi:10.3897/zookeys.213.3552)
Supplement: XML Treatment for Mecistostethus flechtmanni [file zookeys.213.3552-treatment7.xml]

<!DOCTYPE tp:taxon-treatment
  PUBLIC "-//TaxonX//DTD Taxonomic Treatment Publishing DTD v0 20100105//EN" "tax-treatment-NSO.dtd">
<tp:taxon-treatment xmlns:tp="http://www.plazi.org/taxpub"><tp:treatment-meta><mixed-citation publication-type="journal"><person-group><name><surname>Caterino</surname><given-names>Michael S.</given-names></name><name><surname>Tishechkin</surname><given-names>Alexey K.</given-names></name><name><surname>Dégallier</surname><given-names>Nicolas</given-names></name></person-group><article-title>A revision of the genus 
                    <italic>Mecistostethus</italic> Marseul (Histeridae, Histerinae, Exosternini)
                </article-title><source>Zookeys</source><day>1</day><month>8</month><year>2012</year><volume>2012</volume><issue>213</issue><fpage>63</fpage><lpage>78</lpage><pub-id pub-id-type="doi">10.3897/zookeys.213.3552</pub-id></mixed-citation></tp:treatment-meta><tp:nomenclature><tp:taxon-name>
                        <tp:taxon-name-part taxon-name-part-type="genus">Mecistostethus</tp:taxon-name-part>
                        <tp:taxon-name-part taxon-name-part-type="species">flechtmanni</tp:taxon-name-part>
                    <object-id xmlns:xlink="http://www.w3.org/1999/xlink" xlink:type="simple">urn:lsid:zoobank.org:act:3D9C9A02-30E1-4634-9458-ECDB14FF3EC0</object-id>
								<object-id xmlns:xlink="http://www.w3.org/1999/xlink" xlink:type="simple">http://species-id.net/wiki/Mecistostethus_flechtmanni</object-id>
								</tp:taxon-name><tp:taxon-status xmlns:xlink="http://www.w3.org/1999/xlink" xlink:type="simple">sp. n.</tp:taxon-status><xref ref-type="fig" rid="F2">Figs 2</xref><xref ref-type="fig" rid="F3">3F</xref><xref ref-type="fig" rid="F4">4D</xref><xref ref-type="fig" rid="F6">6I–J</xref><xref ref-type="fig" rid="F7">7</xref></tp:nomenclature><tp:treatment-sec sec-type="Type material"><title>Type material.</title><p><bold>Holotype</bold> male: “<bold>BRAZIL: Mato Grosso do Sul</bold>, cerradão fragment nr. Selviria at <named-content xmlns:xlink="http://www.w3.org/1999/xlink" content-type="dwc:verbatimCoordinates" xlink:type="simple">20°20'10"S, 51°24'36"W</named-content>, Window trap, ground level, trail 1, 17.xii.2010, C.A.H. Flechtmann” / “Caterino/Tishechkin Exosternini Voucher EXO-00644” / “HOLOTYPE <italic><tp:taxon-name>Mecistostethus flechtmanni</tp:taxon-name></italic> Caterino, Tishechkin &amp; Dégallier”, in MEFEIS. <bold>Paratypes</bold> (3 males): same locality as type, collected 14.i.2011 and 28.i.2011<!--PageBreak--> by CAH Flechtmann, and 31.xi-3.xii.2011 by MSC and AKT (DNA Voucher EXO-00933, extract MSC-2274), in MEFEIS, FMNH.</p></tp:treatment-sec><tp:treatment-sec sec-type="Diagnostic description"><title>Diagnostic description.</title><p>Length 1.8-2.0mm, width 1.4-1.6mm; frontal stria complete but weak at middle (<xref ref-type="fig" rid="F2">Fig. 2B</xref>); frons and epistoma with microsculpture; anterior submarginal pronotal stria long, recurved posterad at apices (<xref ref-type="fig" rid="F3">Fig. 3F</xref>); lateral pronotal punctures present; pronotum with &lt;10 discal setae present on disk in addition to submarginal row (<xref ref-type="fig" rid="F3">Fig. 3F</xref>); prosternal striae absent (<xref ref-type="fig" rid="F4">Fig. 4D</xref>); metaventral stria interrupted at middle (<xref ref-type="fig" rid="F4">Fig. 4D</xref>); microsculpture at apex of elytra conspicuous; elytral stria 1 complete, with few setae, mainly near apex; elytral stria 1 and 2 reaching elytral base; tegmen (<xref ref-type="fig" rid="F6">Figs 6I–J</xref>) narrow, weakly tapered in basal half, constant in width in most of apical half, with shallow but strongly delimited basoventral concavity in just less than basal one-half; with very weak ventral swelling near midpoint; median lobe short, about one-fourth tegmen length.</p></tp:treatment-sec><tp:treatment-sec sec-type="Distribution"><title>Distribution.</title><p>This species is known only from the type locality, collected in a fragment of «cerradão» forest close to the Paraná River in extreme eastern Mato Grosso do Sul. This forest is a relatively moist, taller and denser form of the cerrado subtropical biome.</p></tp:treatment-sec><tp:treatment-sec sec-type="Remarks"><title>Remarks.</title><p>This species is named for the collector of most of the type series, and our gracious host during a productive visit to the site, Dr. Carlos Flechtmann of Universidade Estadual Paulista (Department of Plant Protection, FEIS/UNESP, Ilha Solteira campus).</p></tp:treatment-sec><tp:treatment-sec><!--Section generated to contain objects referenced in tp:taxon-treatment.--><fig id="F2" position="float" orientation="portrait"><label>Figure 2.</label><caption><p>Scanning electron micrographs of <italic><tp:taxon-name>Mecistostethus flechtmanni</tp:taxon-name></italic> sp. n. illustrating generic characters. <bold>A</bold> Ventrolateral view <bold>B</bold> Front of head <bold>C</bold> Antennal club <bold>D</bold> Propygidium and pygidium.</p></caption><graphic xmlns:xlink="http://www.w3.org/1999/xlink" xlink:href="ZooKeys-213-063-g002.jpg" position="float" orientation="portrait" xlink:type="simple"/></fig><fig id="F3" position="float" orientation="portrait"><label>Figure 3.</label><caption><p>Pronota of all <italic><tp:taxon-name>Mecistostethus</tp:taxon-name></italic> spp. <bold>A</bold> <italic><tp:taxon-name>Mecistostethus loretoensis</tp:taxon-name></italic> <bold>B</bold> <italic><tp:taxon-name>Mecistostethus seagorum</tp:taxon-name></italic> <bold>C</bold> <italic><tp:taxon-name>Mecistostethus pilifer</tp:taxon-name></italic> <bold>D</bold> <italic><tp:taxon-name>Mecistostethus marseuli</tp:taxon-name></italic> <bold>E</bold> <italic><tp:taxon-name>Mecistostethus carltoni</tp:taxon-name></italic> <bold>F</bold> <italic><tp:taxon-name>Mecistostethus flechtmanni</tp:taxon-name></italic>.</p></caption><graphic xmlns:xlink="http://www.w3.org/1999/xlink" xlink:href="ZooKeys-213-063-g003.jpg" position="float" orientation="portrait" xlink:type="simple"/></fig><fig id="F4" position="float" orientation="portrait"><label>Figure 4.</label><caption><p>Ventral views of <italic><tp:taxon-name>Mecistostethus</tp:taxon-name></italic> spp. showing striae. <bold>A</bold> Prosternum, meso- and metaventrites of <italic><tp:taxon-name>Mecistostethus loretoensis</tp:taxon-name></italic> <bold>B</bold> Meso- and metaventrites of <italic><tp:taxon-name>Mecistostethus pilifer</tp:taxon-name></italic> (identical in <italic><tp:taxon-name>Mecistostethus marseuli</tp:taxon-name></italic> &amp; <italic><tp:taxon-name>Mecistostethus carltoni</tp:taxon-name></italic>) <bold>C</bold> Meso- and metaventrites of <italic><tp:taxon-name>Mecistostethus seagorum</tp:taxon-name></italic> <bold>D</bold> Meso- and metaventrites of <italic><tp:taxon-name>Mecistostethus flechtmanni</tp:taxon-name></italic>.</p></caption><graphic xmlns:xlink="http://www.w3.org/1999/xlink" xlink:href="ZooKeys-213-063-g004.jpg" position="float" orientation="portrait" xlink:type="simple"/></fig><fig id="F6" position="float" orientation="portrait"><label>Figure 6.</label><caption><p>Aedeagi. <bold>A, B</bold> <italic><tp:taxon-name>Mecistostethus seagorum</tp:taxon-name></italic>, dorsal and lateral views, respectively <bold>C, D</bold> <italic><tp:taxon-name>Mecistostethus pilifer</tp:taxon-name></italic>, dorsal and lateral views (basal piece broken basally in type) <bold>E, F</bold> <italic><tp:taxon-name>Mecistostethus marseuli</tp:taxon-name></italic>, dorsal and lateral views <bold>G, H</bold> <italic><tp:taxon-name>Mecistostethus carltoni</tp:taxon-name></italic>, dorsal and lateral views <bold>I, J</bold> <italic><tp:taxon-name>Mecistostethus flechtmanni</tp:taxon-name></italic>, dorsal and lateral views.</p></caption><graphic xmlns:xlink="http://www.w3.org/1999/xlink" xlink:href="ZooKeys-213-063-g006.jpg" position="float" orientation="portrait" xlink:type="simple"/></fig><fig id="F7" position="float" orientation="portrait"><label>Figure 7.</label><caption><p>Map showing all collecting localities. The exact type locality for <italic><tp:taxon-name>Mecistostethus pilifer</tp:taxon-name></italic>, ‘<tp:taxon-name>Amazones</tp:taxon-name>’, is too imprecise to be mapped.</p></caption><graphic xmlns:xlink="http://www.w3.org/1999/xlink" xlink:href="ZooKeys-213-063-g007.jpg" position="float" orientation="portrait" xlink:type="simple"/></fig></tp:treatment-sec></tp:taxon-treatment>
